# Supplementary material for: Durable Pt-Decorated NiFe-LDH for High-Current-Density Electrocatalytic Water Splitting Under Alkaline Conditions
Source: Nanomaterials (Basel). 2025 Nov 6;15(21):1683. doi: 10.3390/nano15211683 (PMC12609545; doi:10.3390/nano15211683)
Supplement: Supplementary file 1 [file nanomaterials-15-01683-s001.zip]

Archive with 1 entries (1 files):
- nanomaterials-3918406-supplementary .pdf
